# Supplementary material for: System Analysis of LWDH Related Genes Based on Text Mining in Biological Networks
Source: Biomed Res Int. 2014 Aug 27;2014:484926. doi: 10.1155/2014/484926 (PMC4163428; doi:10.1155/2014/484926)
Supplement: Supplementary file 2 [file 484926.f2.xls]

## Sheet: Sheet1
Search Term	Gene ID	Gene Symbol	Pubmed ID
di_huang	5243	ABCB1	19956884
di_huang	1244	ABCC2	19956884
di_huang	8714	ABCC3	19956884
di_huang	10057	ABCC5	19956884
di_huang	148	ADRA1A	20004544
di_huang	231	AKR1B1	22844269
di_huang	207	AKT1	19878271
di_huang	213	ALB	17467280
di_huang	301	ANXA1	21903368
di_huang	308	ANXA5	19234085
di_huang	353	APRT	10937693
di_huang	467	ATF3	17295236
di_huang	581	BAX	18664350
di_huang	596	BCL2	18664350
di_huang	598	BCL2L1	19878271
di_huang	664	BNIP3	12215374
di_huang	64755	C16orf58	19515790
di_huang	834	CASP1	21320026
di_huang	836	CASP3	20981869
di_huang	1026	CDKN1A	18664350
di_huang	1543	CYP1A1	20883830
di_huang	1544	CYP1A2	20663043
di_huang	1544	CYP1A2	21210738
di_huang	1565	CYP2D6	20195825
di_huang	1576	CYP3A4	17270371
di_huang	55735	DNAJC11	19808946
di_huang	54920	DUS2L	18425323
di_huang	2033	EP300	19570987
di_huang	10961	ERP29	21903368
di_huang	2099	ESR1	20592363
di_huang	2101	ESRRA	20851810
di_huang	355	FAS	15641141
di_huang	2525	FUT3	15331092
di_huang	51573	GDE1	21464471
di_huang	3091	HIF1A	21249310
di_huang	8350	HIST1H3A	19567704
di_huang	333932	HIST2H3A	17704213
di_huang	9653	HS2ST1	15317737
di_huang	3329	HSPD1	12215374
di_huang	3569	IL6	19878271
di_huang	3569	IL6	21320026
di_huang	22876	INPP5F	18281508
di_huang	51135	IRAK4	21205819
di_huang	3757	KCNH2	21920426
di_huang	3791	KDR	20388479
di_huang	386677	KRTAP10-1	15028290
di_huang	353333	KRTAP10-10	15028290
di_huang	386678	KRTAP10-11	15028290
di_huang	386685	KRTAP10-12	15028290
di_huang	386679	KRTAP10-2	15028290
di_huang	386682	KRTAP10-3	15028290
di_huang	386672	KRTAP10-4	15028290
di_huang	386680	KRTAP10-5	15028290
di_huang	386674	KRTAP10-6	15028290
di_huang	386675	KRTAP10-7	15028290
di_huang	386681	KRTAP10-8	15028290
di_huang	386676	KRTAP10-9	15028290
di_huang	353332	KRTAP12-1	15028290
di_huang	353323	KRTAP12-2	15028290
di_huang	386683	KRTAP12-3	15028290
di_huang	386684	KRTAP12-4	15028290
di_huang	4082	MARCKS	10734119
di_huang	4233	MET	18471412
di_huang	4312	MMP1	22005258
di_huang	4318	MMP9	17052690
di_huang	4318	MMP9	22005258
di_huang	4318	MMP9	23303633
di_huang	4790	NFKB1	17052690
di_huang	4790	NFKB1	22005258
di_huang	4790	NFKB1	22063737
di_huang	4836	NMT1	10734119
di_huang	4843	NOS2	22063737
di_huang	4893	NRAS	11332726
di_huang	286053	NSMCE2	19666737
di_huang	5241	PGR	20592363
di_huang	5245	PHB	21903368
di_huang	9271	PIWIL1	9851978
di_huang	5347	PLK1	12592388
di_huang	5468	PPARG	22739234
di_huang	10891	PPARGC1A	20851810
di_huang	5537	PPP6C	22715043
di_huang	5566	PRKACA	10734119
di_huang	5582	PRKCG	19234085
di_huang	5743	PTGS2	17599805
di_huang	5743	PTGS2	22063737
di_huang	5887	RAD23B	12215374
di_huang	10921	RNPS1	19403727
di_huang	26278	SACS	19880797
di_huang	27044	SND1	20484005
di_huang	6774	STAT3	19878271
di_huang	8867	SYNJ1	18281508
di_huang	6857	SYT1	19234085
di_huang	127833	SYT2	19234085
di_huang	7124	TNF	17052690
di_huang	10131	TRAP1	15292218
di_huang	8989	TRPA1	18456404
di_huang	7422	VEGFA	20388479
di_huang	7422	VEGFA	20851810
di_huang	9589	WTAP	18505803
di_huang	7514	XPO1	19342232
di_huang	10224	ZNF443	12215374
fu_ling	4318	MMP9	20521099
fu_ling	4790	NFKB1	20521099
shan_yao	116519	APOA5	21707471
shan_zhu_yu	4314	MMP3	21247370
dan_pi	1544	CYP1A2	19569730
dan_pi	7299	TYR	17265558
