# Supplementary material for: System Analysis of LWDH Related Genes Based on Text Mining in Biological Networks
Source: Biomed Res Int. 2014 Aug 27;2014:484926. doi: 10.1155/2014/484926 (PMC4163428; doi:10.1155/2014/484926)
Supplement: Supplementary file 3 [file 484926.f3.xls]

## Sheet: Sheet1
node1	node2	type
AML2	ABCB1	TRAN
(ATF-2)2	ESR1	TRAN
(C/EBPbeta)2	IL6	TRAN
(C/EBPbeta)2	MMP1	TRAN
(Cdx2)2	CDKN1A	TRAN
(c-Jun)2	ESR1	TRAN
(COUP-TF1)2	CYP3A4	TRAN
(COUP-TF2)2	CYP3A4	TRAN
(HNF-4alpha)2	APOA5	TRAN
(Max)2	BAX	TRAN
(RelA-p65)2	MMP9	TRAN
(RXR-alpha)2	CYP3A4	TRAN
(T3R-beta1)2	CYP3A4	TRAN
2-oct	BCL2	TRAN
2-Oxo-Glutaric Acid	NMT1	DT
3-Methylfentanyl	ATF3	DT
3-Methylthiofentanyl	ATF3	DT
ABCC2	NFKB1	PPH
Abstr1	ADRA1A	DT
Abstr1	Alvimopan	DD
Abstr1	ANXA1	DT
Abstr1	ANXA5	DT
Abstr1	ATF3	DT
Abstr1	Buprenorphine	DD
Abstr1	Butorphanol	DD
Abstr1	Codeine	DD
Abstr1	Diphenoxylate	DD
Abstr1	ESRRA	DT
Abstr1	Fentanyl	DD
Abstr1	Heroin	DD
Abstr1	Hydrocodone	DD
Abstr1	Hydromorphone	DD
Abstr1	Levorphanol	DD
Abstr1	Methadone	DD
Abstr1	Morphine	DD
Abstr1	Nalbuphine	DD
Abstr1	Oxycodone	DD
Abstr1	Oxymorphone	DD
Abstr1	Propoxyphene	DD
Abstr1	STAT3	DT
Abstr1	Sufentanil	DD
Abstr1	SYT1	DT
Abstr1	Tapentadol	DD
Abstr1	Tramadol	DD
Abstr1	TYR	DT
Abstr2	AKT1	DT
Abstr2	ANXA1	DT
Abstr2	ANXA5	DT
Abstr2	CASP1	DT
Abstr2	EP300	DT
Abstr2	ESRRA	DT
Abstr2	FUT3	DT
Abstr2	IL6	DT
Abstr2	MMP9	DT
Abstr2	NFKB1	DT
Abstr2	PRKCG	DT
Abstr2	SYT1	DT
Abstr3	ESRRA	DT
Abstr4	EP300	DT
Abstr5	FUT3	DT
AFP1	ALB	TRAN
AhR	CYP1A1	TRAN
AhR	CYP1A2	TRAN
AhR	PTGS2	TRAN
AhR:arnt	CYP1A1	TRAN
AhR:arnt-isoform1	CYP1A1	TRAN
AhR:RelB	CYP1A1	TRAN
AKT1	CASP3	PPH
AKT1	CDKN1A	PPH
AKT1	EP300	PPB
AKT1	ESR1	PPH
AKT1	VEGFA	PP
Alpha-D-Glucose-1-Phosphate	HIF1A	DT
alpha-D-Xylopyranose	PHB	DT
Amikacin	ANXA5	DT
Amiloride	ALB	DT
Amitriptyline	ATF3	DT
AML1a	BCL2	TRAN
AML2	BCL2	TRAN
AML3	ESR1	TRAN
ANF	ALB	TRAN
ANXA5	KDR	PPH
AP-1	CYP3A4	TRAN
AP-1	IL6	TRAN
AP-1	MMP1	TRAN
AP-1	MMP3	TRAN
AP-1	MMP9	TRAN
AP-1	NOS2	TRAN
AP-1	PTGS2	TRAN
AP-1	VEGFA	TRAN
AP-1:NF-AT{p}	FAS	TRAN
AP-1:NF-AT{p}	MMP3	TRAN
AP-2	VEGFA	TRAN
AP-2alpha	VEGFA	TRAN
AP-2gamma	ESR1	TRAN
AR	CDKN1A	TRAN
arnt	VEGFA	TRAN
arnt-isoform1	CYP1A1	TRAN
arnt-isoform1:HIF2A	VEGFA	TRAN
arnt-isoform2	CYP1A1	TRAN
ATF	PTGS2	TRAN
ATF	TNF	TRAN
ATF-1	BCL2L1	TRAN
ATF-2	IL6	TRAN
ATF-2	PTGS2	TRAN
ATF-2	TNF	TRAN
ATF-2:c-Jun	ESR1	TRAN
ATF-2:c-Jun	TNF	TRAN
ATF-2:ER-alpha	ESR1	TRAN
ATF-2{p}	ATF3	TRAN
ATF-2{pT69}{pT71}	TNF	TRAN
ATF-2-xbb4	ATF3	TRAN
ATF-2-xbb4	TNF	TRAN
ATF-2-xbb4:c-Jun	TNF	TRAN
ATF3	NFKB1	PP
ATF-3	MMP1	TRAN
ATF-3-isoform1	ATF3	TRAN
ATF-4	IL6	TRAN
BAX	BCL2	PPH
BAX	CASP3	PP
BAX	HSPD1	PP
BCL2	BCL2L1	PPB
BCL2	BNIP3	PP
BCL2	CASP3	PPH
BCL2	HIF1A	PP
BCL2	NRAS	PP
BCL2	PRKACA	PP
BCL2L1	BAX	PPH
BCL2L1	BNIP3	PPH
BCL2L1	CASP1	PP
BCL-6-isoform1	BCL2L1	TRAN
beta-catenin	NOS2	TRAN
beta-catenin:TCF	ABCB1	TRAN
beta-catenin:TCF-4	ABCB1	TRAN
Beta-D-Glucose	HIF1A	DT
B-Myb	BCL2	TRAN
Brm	ABCB1	TRAN
BTEB2	CYP1A1	TRAN
BTEB3	CYP1A1	TRAN
BTEB4	CYP1A1	TRAN
Buprenorphine	Alvimopan	DD
Buprenorphine	ATF3	DT
Butorphanol	Alvimopan	DD
Butorphanol	ATF3	DT
C/EBP	BCL2L1	TRAN
C/EBP	PTGS2	TRAN
C/EBPalpha	BCL2	TRAN
C/EBPalpha	CYP3A4	TRAN
C/EBPalpha	PPARG	TRAN
C/EBPalpha	PTGS2	TRAN
C/EBPbeta	ABCB1	TRAN
C/EBPbeta	BCL2	TRAN
C/EBPbeta	BCL2L1	TRAN
C/EBPbeta	CDKN1A	TRAN
C/EBPbeta	IL6	TRAN
C/EBPbeta	MMP1	TRAN
C/EBPbeta	NOS2	TRAN
C/EBPbeta	PTGS2	TRAN
C/EBPbeta	TNF	TRAN
C/EBPbeta:C/EBPbeta(p20)	IL6	TRAN
C/EBPbeta:RelA-p65	MMP1	TRAN
C/EBPdelta	IL6	TRAN
CAR	CYP3A4	TRAN
CAR:RXR-alpha	CYP3A4	TRAN
CAR:RXR-alpha	NOS2	TRAN
Carfentanil	ATF3	DT
CASP3	CDKN1A	PP
CASP3	HSPD1	PP
CASP3	MET	PPB
CDKN1A	EP300	PPH
CDKN1A	STAT3	PPB
Cdx-1	CDKN1A	TRAN
Cdx-2	BCL2	TRAN
Cdx-2	CDKN1A	TRAN
Cetrorelix	ADRA1A	DT
c-Ets-1	CASP1	TRAN
c-Ets-1	MMP1	TRAN
c-Ets-1	NFKB1	TRAN
c-Ets-1	TNF	TRAN
c-Ets-2	NOS2	TRAN
c-Fos	FAS	TRAN
c-Fos	IL6	TRAN
c-Fos	MMP1	TRAN
c-Fos	NOS2	TRAN
c-Fos	PTGS2	TRAN
c-Fos	VEGFA	TRAN
c-Fos:c-Jun	ESR1	TRAN
c-Fos:c-Jun	IL6	TRAN
c-Fos:c-Jun	MMP1	TRAN
c-Fos:c-Jun	MMP9	TRAN
c-Fos:c-Jun	PGR	TRAN
c-Fos:c-Jun	PTGS2	TRAN
Choriogonadotropin alfa	ADRA1A	DT
c-Jun	ATF3	TRAN
c-Jun	FAS	TRAN
c-Jun	IL6	TRAN
c-Jun	MMP1	TRAN
c-Jun	PTGS2	TRAN
c-Jun	TNF	TRAN
c-Jun:c-Fos	ESR1	TRAN
c-Jun:c-Fos:NF-AT5	AKR1B1	TRAN
c-Jun:Fra-1	MMP9	TRAN
c-Jun:STAT3	MMP9	TRAN
c-Jun{pS63}{pS73}	TNF	TRAN
c-Myc	VEGFA	TRAN
c-Myc-isoform1:Max	BAX	TRAN
Codeine	Alvimopan	DD
Codeine	ATF3	DT
COUP-TF1	CDKN1A	TRAN
COUP-TF1	CYP2D6	TRAN
COUP-TF2	CYP3A4	TRAN
CPBP	NOS2	TRAN
CPBP:Sp1	NOS2	TRAN
CPBP-isoform1	ATF3	TRAN
CREB	PTGS2	TRAN
CREB1	ANXA1	TRAN
CREB1	BCL2L1	TRAN
CREB1	IL6	TRAN
CREB1	PTGS2	TRAN
CREB1	TNF	TRAN
CREB1{p}	PTGS2	TRAN
CREB-A	STAT3	TRAN
c-Rel	BCL2L1	TRAN
c-Rel	TNF	TRAN
c-Rel:NF-kappaB1-p50	BCL2L1	TRAN
c-Rel:RelA-p65-isoform1	TNF	TRAN
CREM	MMP1	TRAN
CSDA-isoform3	VEGFA	TRAN
ctcf	PLK1	TRAN
Daptomycin	MET	DT
DBP	ALB	TRAN
DeltaNp63alpha	CDKN1A	TRAN
DeltaNp73alpha	CDKN1A	TRAN
DeltaNp73beta	CDKN1A	TRAN
Dihydromorphine	ATF3	DT
Dimethylthiambutene	ATF3	DT
Diphenoxylate	Alvimopan	DD
Diphenoxylate	ATF3	DT
Diprenorphine	ATF3	DT
D-Phenylalanine	ANXA1	DT
Dutasteride	BCL2	DT
E12	CDKN1A	TRAN
E2F-1	BCL2	TRAN
E47	CDKN1A	TRAN
Egr-1	ATF3	TRAN
Egr-1	HIF1A	TRAN
Egr-1	NFKB1	TRAN
Egr-1	PPARG	TRAN
Egr-1	TNF	TRAN
Egr-1	VEGFA	TRAN
Egr-2	ABCB1	TRAN
Egr-4	TNF	TRAN
Elf-1	NFKB1	TRAN
Elk-1	CDKN1A	TRAN
Elk1-isoform1	TNF	TRAN
EP300	ESR1	PPH
EP300	HIF1A	PPB
EP300	HIST1H3A	PP
EP300	NFKB1	PPB
EP300	PGR	PPH
EP300	PPARG	PPB
EP300	PPARGC1A	PPB
EP300	STAT3	PPB
ER-alpha	BCL2L1	TRAN
ER-alpha	PGR	TRAN
ER-alpha	TNF	TRAN
ER-alpha	VEGFA	TRAN
ER-alpha:HDAC1:Sp1	CDKN1A	TRAN
ER-alpha-L	PGR	TRAN
ER-alpha-L	VEGFA	TRAN
ER-beta	TNF	TRAN
ER-beta	VEGFA	TRAN
ER-beta-isoform1	VEGFA	TRAN
ERK2:p38alpha:c-Ets-1	CDKN1A	TRAN
Erm	MMP1	TRAN
Erm	MMP3	TRAN
ERR1	ESRRA	TRAN
ERR3	ESRRA	TRAN
ESR1	CDKN1A	PPB
ESR1	ESRRA	PPH
ESR1	HIF1A	PPB
ESR1	HSPD1	PPH
ESR1	NFKB1	PPB
ESR1	PGR	PPB
ESR1	PHB	PPB
ESR1	PPARG	PPH
ESR1	PPARGC1A	PPH
ESR1	PRKACA	PPB
ESR1	STAT3	PPB
ESR1	TRAP1	PPH
ESR1	XPO1	PP
ESRRA	PPARGC1A	PP
Etorphine	ATF3	DT
FANCD2	TNF	TRAN
FAS	MET	PPB
Fentanyl	Alvimopan	DD
Fentanyl	ATF3	DT
Finasteride	BCL2	DT
Formic Acid	FUT3	DT
Fos	MMP1	TRAN
foxm1	ESR1	TRAN
foxm1	VEGFA	TRAN
FOXO1A	ABCB1	TRAN
FOXO1A	PPARGC1A	TRAN
FOXO3a	ESR1	TRAN
FOXO3a	NOS2	TRAN
Fra-1	IL6	TRAN
Fra-1	MMP1	TRAN
Framycetin	ANXA5	DT
FXR:RXR-alpha	CYP3A4	TRAN
FXR-isoform3:RXR-alpha	ABCC2	TRAN
FXR-isoform3:RXR-alpha	APOA5	TRAN
GABP-alpha	FAS	TRAN
GABP-beta	FAS	TRAN
GATA-1	BCL2L1	TRAN
GATA-2	KDR	TRAN
Gbx2	IL6	TRAN
Gentamicin	ABCC2	DT
Gentamicin	ANXA5	DT
Gfi1	CDKN1A	TRAN
GKLF	ATF3	TRAN
GKLF	CDKN1A	TRAN
Gli2-alpha	BCL2	TRAN
gli3	BCL2	TRAN
GLI-isoform1	BCL2	TRAN
Glutathione	AKT1	DT
Glutathione	ESRRA	DT
Glycine	AKT1	DT
Goserelin	ADRA1A	DT
GR-alpha	IL6	TRAN
GR-beta	IL6	TRAN
Heroin	Alvimopan	DD
Heroin	ATF3	DT
Hey2	VEGFA	TRAN
HIF-1	VEGFA	TRAN
HIF1A	RAD23B	PPB
HIF1A	STAT3	PPB
HIF-1alpha	BCL2L1	TRAN
HIF-1alpha	PTGS2	TRAN
HIF-1alpha	VEGFA	TRAN
HIF-1alpha:arnt	VEGFA	TRAN
HIF-1alpha-isoform1	VEGFA	TRAN
HIF2A	VEGFA	TRAN
HMG2	ABCB1	TRAN
HMGIY	PTGS2	TRAN
HMGIY-isoform1	ABCB1	TRAN
HMGIY-isoform2	BCL2	TRAN
HNF-1alpha	ABCC2	TRAN
HNF-1alpha-A	ALB	TRAN
HNF-1alpha-A	CYP3A4	TRAN
HNF-1alpha-B	ALB	TRAN
HNF-1alpha-C	ALB	TRAN
HNF-3	CYP3A4	TRAN
HNF-3alpha	ALB	TRAN
HNF-3alpha	BCL2	TRAN
HNF-3beta	ALB	TRAN
HNF-3gamma	CYP3A4	TRAN
HNF-4	CYP2D6	TRAN
HNF-4alpha	APOA5	TRAN
HNF-4alpha	CYP2D6	TRAN
HNF-4alpha	CYP3A4	TRAN
HNF-4alpha1	CYP3A4	TRAN
HOXA10	CDKN1A	TRAN
HOXA10:Pbx1a	CDKN1A	TRAN
HOXA5	PGR	TRAN
HSF1	ABCB1	TRAN
HSF1	FAS	TRAN
HSF1	PTGS2	TRAN
HSF1-L	TNF	TRAN
HSPD1	NOS2	PP
HSPD1	PRKACA	PPB
Hydrocodone	Alvimopan	DD
Hydrocodone	ATF3	DT
Hydromorphone	Alvimopan	DD
Hydromorphone	ATF3	DT
Insulin Regular	ABCC2	DT
Insulin, porcine	ABCC2	DT
IRF-1	MMP9	TRAN
IRF-1	NOS2	TRAN
IRF-3	ABCC2	TRAN
IRF-3	NOS2	TRAN
JunB	MMP1	TRAN
JunD	FAS	TRAN
JunD	IL6	TRAN
JunD	MMP1	TRAN
JunD	MMP9	TRAN
JunD	VEGFA	TRAN
JunD:c-Fos	MMP1	TRAN
JunD:Fra-1	MMP9	TRAN
Kanamycin	ANXA5	DT
KCNH2	PRKACA	PPH
KDR	VEGFA	PPH
Ku70	NFKB1	TRAN
Ku80	CYP1A1	TRAN
Ku80	NFKB1	TRAN
lactoferrin-isoform1	MMP1	TRAN
L-Arginine	CASP1	DT
L-Cysteine	AKT1	DT
let-7	NRAS	MIR
let-7a-5p	ESR1	MIR
let-7a-5p	NRAS	MIR
let-7a-5p	STAT3	MIR
let-7b	PTGS2	MIR
let-7b-5p	ESR1	MIR
let-7c	BCL2L1	MIR
let-7d-5p	FAS	MIR
let-7g-5p	BCL2L1	MIR
let-7g-5p	FAS	MIR
let-7i-5p	ESR1	MIR
Levonorgestrel	BCL2	DT
Levorphanol	Alvimopan	DD
Levorphanol	ATF3	DT
L-Glutamic Acid	BNIP3	DT
L-Glutamic Acid	FAS	DT
litaf-isoform2	TNF	TRAN
Loperamide	ATF3	DT
L-Ornithine	CASP1	DT
L-Proline	MARCKS	DT
LRF	CDKN1A	TRAN
LRH-1	ABCC3	TRAN
LRP130	ABCB1	TRAN
Lutropin alfa	ADRA1A	DT
LXR-alpha:RXR-alpha	CYP3A4	TRAN
LXR-alpha:RXR-alpha	TNF	TRAN
Maltose	HIF1A	DT
MARCKS	NMT1	PPH
MAZ	MMP1	TRAN
Menotropins	ADRA1A	DT
MET	STAT3	PP
Methadone	Alvimopan	DD
Methadone	ATF3	DT
miR-1	HSPD1	MIR
miR-1	INPP5F	MIR
miR-1	MET	MIR
miR-1	MET	MIR
miR-100-5p	PLK1	MIR
miR-101-3p	PTGS2	MIR
miR-106a-5p	CDKN1A	MIR
miR-106b-5p	CDKN1A	MIR
miR-124-3p	STAT3	MIR
miR-125a-5p	VEGFA	MIR
miR-125b-5p	TNF	MIR
miR-126-3p	VEGFA	MIR
miR-128	BAX	MIR
miR-133b	MET	MIR
miR-135	HIF1A	MIR
miR-143-3p	BCL2	MIR
miR-143-3p	PTGS2	MIR
miR-145-5p	BNIP3	MIR
miR-145-5p	ESR1	MIR
miR-146a-5p	PTGS2	MIR
miR-15	BCL2	MIR
miR-153	BCL2	MIR
miR-155	MET	MIR
miR-155-5p	HIF1A	MIR
miR-15a-5p	BCL2	MIR
miR-15b	BCL2	MIR
miR-15b-5p	BCL2	MIR
miR-16	BCL2	MIR
miR-16	PLK1	MIR
miR-16	PTGS2	MIR
miR-16-5p	BCL2	MIR
miR-16-5p	PTGS2	MIR
miR-16-5p	VEGFA	MIR
miR-17-5p	CDKN1A	MIR
miR-17-5p	HIF1A	MIR
miR-181a	BCL2	MIR
miR-181a-5p	BCL2	MIR
miR-181b-5p	BCL2	MIR
miR-181c-5p	BCL2	MIR
miR-181d	BCL2	MIR
miR-18a-5p	ESR1	MIR
miR-18a-5p	HIF1A	MIR
miR-195-5p	BCL2	MIR
miR-196a-5p	ANXA1	MIR
miR-199	HIF1A	MIR
miR-199a*	MET	MIR
miR-199a-3p	MET	MIR
miR-199a-3p	PTGS2	MIR
miR-199a-5p	HIF1A	MIR
miR-19a-3p	TNF	MIR
miR-19b-3p	CDKN1A	MIR
miR-19b-3p	ESR1	MIR
miR-200c-3p	KDR	MIR
miR-200c-3p	MARCKS	MIR
miR-205-5p	VEGFA	MIR
miR-206	ESR1	MIR
miR-206	ESR1	MIR
miR-206	HSPD1	MIR
miR-206	MET	MIR
miR-20a-5p	CDKN1A	MIR
miR-20a-5p	HIF1A	MIR
miR-20b-5p	ESR1	MIR
miR-21-5p	MARCKS	MIR
miR-21-5p	STAT3	MIR
miR-221-3p	ESR1	MIR
miR-221-3p	TNF	MIR
miR-222-3p	ESR1	MIR
miR-22-3p	ESR1	MIR
miR-23b-3p	MET	MIR
miR-24-3p	BCL2	MIR
miR-27a-3p	PHB	MIR
miR-27b-3p	CYP3A4	MIR
miR-27b-3p	PPARG	MIR
miR-297	VEGFA	MIR
miR-299-3p	VEGFA	MIR
miR-299-5p	VEGFA	MIR
miR-29a-3p	BCL2	MIR
miR-29b-3p	BCL2	MIR
miR-29c-3p	BCL2	MIR
miR-30	MET	MIR
miR-30	RAD23B	MIR
miR-302d-3p	VEGFA	MIR
miR-340-5p	MET	MIR
miR-34a-5p	BCL2	MIR
miR-34a-5p	MET	MIR
miR-34b-3p	MET	MIR
miR-34c-5p	MET	MIR
miR-373-3p	PPP6C	MIR
miR-373-3p	RAD23B	MIR
miR-373-3p	VEGFA	MIR
miR-378a-5p	VEGFA	MIR
miR-491-5p	BCL2L1	MIR
miR-567	VEGFA	MIR
miR-579	TNF	MIR
miR-593-5p	PLK1	MIR
miR-609	VEGFA	MIR
miR-7-5p	BCL2	MIR
miR-886-5p	BAX	MIR
miR-93-5p	VEGFA	MIR
miR-939-5p	NOS2	MIR
miR-9-5p	NFKB1	MIR
miR-98-5p	FAS	MIR
MITF	BCL2	TRAN
MITF	MET	TRAN
MITF	TYR	TRAN
MITF-M1	TYR	TRAN
Miz-1	CDKN1A	TRAN
Miz-1:p53	CDKN1A	TRAN
Morphine	Alvimopan	DD
Morphine	ATF3	DT
myocardin-isoform1:SRF	CDKN1A	TRAN
NADH	AKR1B1	DT
NADH	APRT	DT
NADH	BCL2L1	DT
Nalbuphine	Alvimopan	DD
Nalbuphine	ATF3	DT
Naloxone	ATF3	DT
Naltrexone	ATF3	DT
Neomycin	ANXA5	DT
Netilmicin	ANXA5	DT
NF-1C	CDKN1A	TRAN
NF-1C	CYP3A4	TRAN
NF1C-isoform1	ALB	TRAN
NF-AT	MMP1	TRAN
NF-AT	PTGS2	TRAN
NF-AT	TNF	TRAN
NF-AT1	MMP1	TRAN
NF-AT1	PTGS2	TRAN
NF-AT1	TNF	TRAN
NF-AT1:AP-1	PTGS2	TRAN
NF-AT2	MMP9	TRAN
NF-AT2	PTGS2	TRAN
NF-AT3	PPARG	TRAN
NF-AT5	AKR1B1	TRAN
NF-AT5	TNF	TRAN
NFI/CTF	CYP3A4	TRAN
NF-IL6-1	MMP1	TRAN
NF-IL6-3	ALB	TRAN
NF-IL6-3	MMP1	TRAN
NF-kappaB	ABCB1	TRAN
NF-kappaB	FAS	TRAN
NF-kappaB	IL6	TRAN
NF-kappaB	KDR	TRAN
NF-kappaB	MMP9	TRAN
NF-kappaB	NFKB1	TRAN
NF-kappaB	NOS2	TRAN
NF-kappaB	PTGS2	TRAN
NF-kappaB	TNF	TRAN
NF-kappaB	VEGFA	TRAN
NF-kappaB1-p50	FAS	TRAN
NF-kappaB1-p50	IL6	TRAN
NF-kappaB1-p50	NFKB1	TRAN
NF-kappaB1-p50	TNF	TRAN
NF-kappaB1-p50:NF-kappaB1-p50	BCL2L1	TRAN
NF-kappaB1-p50:NF-kappaB1-p50	TNF	TRAN
NF-kappaB1-p50:RelA-p65	ABCB1	TRAN
NF-kappaB1-p50:RelA-p65	BCL2	TRAN
NF-kappaB1-p50:RelA-p65	HIF1A	TRAN
NF-kappaB1-p50:RelA-p65	IL6	TRAN
NF-kappaB1-p50:RelA-p65	NOS2	TRAN
NF-kappaB1-p50:RelA-p65	TNF	TRAN
NFKB1	PRKACA	PPB
NFKB1	STAT3	PPB
NF-Y	ABCB1	TRAN
NF-Y	FAS	TRAN
NF-YA	ABCB1	TRAN
NF-YA	CDKN1A	TRAN
NF-YA	CYP1A1	TRAN
NF-YA	FAS	TRAN
NF-YB	ABCB1	TRAN
NF-YB	ALB	TRAN
Nicotinamide-Adenine-Dinucleotide	MMP9	DT
NOS2	PPP6C	PPB
NR1B1:RXR-alpha	NOS2	TRAN
NRF	NOS2	TRAN
Nrf2	ABCC2	TRAN
OCA-B	BCL2	TRAN
Otx1	TYR	TRAN
Oxitriptan	HSPD1	DT
Oxycodone	Alvimopan	DD
Oxycodone	ATF3	DT
Oxymorphone	Alvimopan	DD
Oxymorphone	ATF3	DT
p300:NF-AT2	BCL2	TRAN
p300:Ref-1	BAX	TRAN
p50	ESR1	TRAN
p50	IL6	TRAN
p50	MMP9	TRAN
p50	PTGS2	TRAN
p50:p50	IL6	TRAN
p50:p50	NFKB1	TRAN
p50:p50	PTGS2	TRAN
p50:p50	TNF	TRAN
p50:RelA-p65	BAX	TRAN
p50:RelA-p65	IL6	TRAN
p50:RelA-p65	MMP9	TRAN
p50:RelA-p65	PTGS2	TRAN
p50:RelA-p65	TNF	TRAN
p50:RelA-p65-isoform1	PTGS2	TRAN
p53	BAX	TRAN
p53	CASP1	TRAN
p53	CDKN1A	TRAN
p53	ESR1	TRAN
p53	FAS	TRAN
p53beta	BAX	TRAN
p53beta	CDKN1A	TRAN
p53-isoform1	ATF3	TRAN
p53-isoform1	BAX	TRAN
p53-isoform1	CDKN1A	TRAN
p53-isoform1	FAS	TRAN
p53-isoform1	MET	TRAN
p63gamma	CDKN1A	TRAN
p73	CDKN1A	TRAN
p73alpha	BAX	TRAN
p73alpha	CDKN1A	TRAN
p73beta	CDKN1A	TRAN
PARP	BAX	TRAN
pax6	MET	TRAN
PDEF	CDKN1A	TRAN
PEA3	MMP1	TRAN
PEA3	MMP3	TRAN
PEA3	PTGS2	TRAN
PGR	STAT3	PPH
PHB	XPO1	PPH
POU2F1	BCL2	TRAN
POU2F1	CDKN1A	TRAN
POU2F1	CYP1A1	TRAN
POU2F1	NOS2	TRAN
POU2F1	TNF	TRAN
PPARalpha	PTGS2	TRAN
PPARalpha:RXR-alpha	APOA5	TRAN
PPARG	PPARGC1A	PPB
PPARG	SYT1	PP
PPARgamma:RXR-alpha	PPARGC1A	TRAN
PPARgamma:Sp1	CDKN1A	TRAN
PPARgamma:STAT5	PPARG	TRAN
PR	BCL2	TRAN
Propoxyphene	Alvimopan	DD
Propoxyphene	ATF3	DT
PXR	CYP3A4	TRAN
PXR:RXR-alpha	CYP3A4	TRAN
PXR:RXR-alpha	NOS2	TRAN
PXR-isoform1A:RXR-alpha	ABCB1	TRAN
PXR-isoform1A:RXR-alpha	CYP3A4	TRAN
PXR-isoform1A:RXR-beta	CYP3A4	TRAN
Pyridoxal Phosphate	ANXA1	DT
Pyridoxamine-5'-Phosphate	ANXA1	DT
Rad9a	CDKN1A	TRAN
RBMS1	FAS	TRAN
RBPJK	IL6	TRAN
RBPJK	NFKB1	TRAN
Ref-1	ABCB1	TRAN
Ref-1	BAX	TRAN
Ref-1{ace}	ABCB1	TRAN
Ref-1{aceK}	BAX	TRAN
RelA-p65	FAS	TRAN
RelA-p65	HIF1A	TRAN
RelA-p65	IL6	TRAN
RelA-p65	MMP9	TRAN
RelA-p65	NOS2	TRAN
RelA-p65	PLK1	TRAN
RelA-p65	PTGS2	TRAN
RelA-p65-isoform1	IL6	TRAN
RelA-p65-isoform1	TNF	TRAN
RelA-p65-isoform1:NF-kappaB1-p50	IL6	TRAN
Remifentanil	ATF3	DT
REST	APRT	TRAN
REST	CYP1A1	TRAN
REVERB-alpha	IL6	TRAN
Riboflavin Monophosphate	NMT1	DT
Riboflavin Monophosphate	TNF	DT
RORalpha1	CDKN1A	TRAN
RORalpha1	IL6	TRAN
RORalpha1	PPARG	TRAN
RORalpha4	IL6	TRAN
RXR:PXR	CYP3A4	TRAN
RXR-alpha	CDKN1A	TRAN
RXR-alpha:CAR	ABCB1	TRAN
RXR-alpha:CAR	CYP1A1	TRAN
RXR-alpha:CAR	CYP1A2	TRAN
RXR-alpha:CAR	CYP3A4	TRAN
RXR-alpha:COUP-TF1	CYP3A4	TRAN
RXR-alpha:COUP-TF2	CYP3A4	TRAN
RXR-alpha:LXR-alpha	PPARG	TRAN
RXR-alpha:LXR-alpha	VEGFA	TRAN
RXR-alpha:LXR-beta	CYP1A1	TRAN
RXR-alpha:T3R-alpha1	CYP3A4	TRAN
RXR-alpha:T3R-beta1	APOA5	TRAN
RXR-alpha:T3R-beta1	CYP3A4	TRAN
S-Adenosyl-L-Homocysteine	MMP3	DT
S-Adenosyl-L-Homocysteine	MMP9	DT
SATB1	BCL2	TRAN
Smad2	CDKN1A	TRAN
Smad2{p}	MET	TRAN
Smad3	CDKN1A	TRAN
Smad3-isoform1	MMP1	TRAN
Smad3-isoform1:Smad4	VEGFA	TRAN
Smad4	CDKN1A	TRAN
Smad4	MET	TRAN
Smad4	MMP1	TRAN
S-Oxy Cysteine	PGR	DT
Sp1	ABCB1	TRAN
Sp1	ABCC3	TRAN
Sp1	BAX	TRAN
Sp1	BCL2L1	TRAN
Sp1	CASP3	TRAN
Sp1	CDKN1A	TRAN
Sp1	CYP1A1	TRAN
Sp1	CYP3A4	TRAN
Sp1	ESR1	TRAN
Sp1	FAS	TRAN
Sp1	KDR	TRAN
Sp1	MET	TRAN
Sp1	MMP9	TRAN
Sp1	PGR	TRAN
Sp1	SND1	TRAN
Sp1	TNF	TRAN
Sp1	VEGFA	TRAN
Sp1:Sp3	CDKN1A	TRAN
Sp3	ATF3	TRAN
Sp3	BCL2L1	TRAN
Sp3	CDKN1A	TRAN
Sp3	CYP3A4	TRAN
Sp3	ESR1	TRAN
Sp3	KDR	TRAN
Sp3	MET	TRAN
Sp3	PGR	TRAN
Sp3	VEGFA	TRAN
Sp3-isoform1	CYP1A1	TRAN
sp4	KDR	TRAN
sp4	VEGFA	TRAN
Spectinomycin	ANXA5	DT
SPI1	TNF	TRAN
SREBP-1a	CDKN1A	TRAN
SREBP-1a	PPARG	TRAN
SREBP-1a	PTGS2	TRAN
SREBP-1c	APOA5	TRAN
SREBP-2	PPARG	TRAN
SREBP-2	PTGS2	TRAN
SRF	CDKN1A	TRAN
STAT1	CDKN1A	TRAN
STAT1	NOS2	TRAN
STAT1:c-Fos	NOS2	TRAN
STAT3	CDKN1A	TRAN
STAT3	MMP1	TRAN
STAT3	VEGFA	TRAN
STAT3-isoform3	AKT1	TRAN
STAT5	BCL2L1	TRAN
STAT5	CDKN1A	TRAN
STAT5{pY}	PTGS2	TRAN
STAT5B	CDKN1A	TRAN
STAT6	PTGS2	TRAN
Streptomycin	ANXA5	DT
Sufentanil	Alvimopan	DD
Sufentanil	ATF3	DT
SXR:RXR-alpha	CYP3A4	TRAN
T3R-alpha:RXR-alpha	NOS2	TRAN
T3R-beta1	APOA5	TRAN
TCF-4	ABCB1	TRAN
TCF-4	NOS2	TRAN
TCF-4:beta-catenin	ABCB1	TRAN
Tigecycline	ANXA5	DT
Tobramycin	ANXA5	DT
Tobramycin	Vancomycin	DD
TOP2BP1:Miz-1	CDKN1A	TRAN
TR4-isoform1	BCL2	TRAN
Tramadol	Alvimopan	DD
Tramadol	Amitriptyline	DD
Tramadol	ATF3	DT
Tramadol	Methadone	DD
Triamterene	ALB	DT
Txk	TNF	TRAN
Urokinase	ABCC2	DT
USF	TYR	TRAN
USF1	APOA5	TRAN
usf1	CYP1A1	TRAN
USF1	CYP3A4	TRAN
USF1	TYR	TRAN
usf1{aceK199}	TYR	TRAN
USF1{p}{ace}	TYR	TRAN
USF2	APOA5	TRAN
USF2	PTGS2	TRAN
Vancomycin	NFKB1	DT
Vancomycin	Tobramycin	DD
VDR	ABCB1	TRAN
VDR	CDKN1A	TRAN
VDR	CYP3A4	TRAN
VDR:RXR	CYP3A4	TRAN
VDR:RXR-alpha	ABCB1	TRAN
VDR:RXR-alpha	ABCC3	TRAN
VDR:RXR-alpha	CDKN1A	TRAN
VDR:RXR-alpha	CYP3A4	TRAN
VDR:RXR-alpha	NOS2	TRAN
VEGFR-2	KDR	TRAN
XPA	ABCB1	TRAN
YB-1	ABCB1	TRAN
YB-1	ABCC2	TRAN
YB-1	FAS	TRAN
YB-1	MET	TRAN
YB-1:Ref-1	ABCB1	TRAN
YB-1B	VEGFA	TRAN
YY1	FAS	TRAN
ZAC:Sp1	CDKN1A	TRAN
ZBP89	CDKN1A	TRAN
ZBP89	MMP3	TRAN
zbtb2	CDKN1A	TRAN
Zbtb5	CDKN1A	TRAN
